# Supplementary material for: Bi‐allelic mutation in SEC16B alters collagen trafficking and increases ER stress
Source: EMBO Mol Med. 2023 Mar 14;15(4):e16834. doi: 10.15252/emmm.202216834 (PMC10086588; doi:10.15252/emmm.202216834)
Supplement: Supplementary file 3 — Table EV2 [file EMMM-15-e16834-s010.xlsx]

## Sheet: Tabelle1
	Table EV2. Mass spectrometry reveals that posttranslational modifications of secreted COL1A1 are altered in the medium of SEC16B mutant cells
	Sequence*	Start	Stop	Actual Mass	Charge	Mascot Ion Score
						control			SEC16B mutant
	(R)YHDRDVWKPEPcR(I)	47	59	1,756.8028	3	72.12	52.5	72.12	72.08	79.81
	(R)DVWKPEPcR(I)	51	59	1,185.5579	2	58.43	55.56	58.43	47.7	45.5
	(R)IcVcDnGK(V)	60	67	965.392	2	47.32	42.63	47.32	33.04	52.15
	(K)VLcDDVIcDETK(N)	68	79	1,465.6378	2	87.72	87.43	87.72	84.52	85.42
	(K)NcPGAEVPEGEccPVcPDGSESPTDQETTGVEGPK(G)	80	114	3,745.4955	3	127.3	196.81	127.3	84.22	99.72
	(K)STGGISVPGPMGPSGPR(G)	171	187	1,552.7575	2	99.42	112.92	99.42	84.66	92.57
	(R)GPPGPQGAR(G)	245	253	835.43	2		20.48			18.18
	(R)GFSGLDGAK(G)	269	277	850.414	2	39.74	41.65	39.74
	(R)GRPGAPGPAGAR(G)	311	322	1,062.5626	2	15	21.39	15		18.56
	(K)GEAGPQGPR(G)	353	361	867.419	2	59.12	55.28	59.12	69.98	68.36
	(R)GSEGPQGVR(G)	362	370	885.425	2	67.46	69.98	67.46	69.78	69.66
	(K)GAnGAPGIAGAPGFPGAR(G)	398	415	1,537.7611	2	67.44	54.36	67.44
	(R)GPSGPQGPGGPPGPK(G)	416	430	1,285.6319	2	84.86	33.12	84.86	64.35	50.18
	(K)GEPGPVGVQGPPGPAGEEGKR(G)	449	469	1,970.9755	3	47.6		47.6	48.64	31.84
	(K)GEPGPVGVQGPPGPAGEEGK(R)	449	468	1,814.8787	2	21.56		21.56
	(R)GFPGADGVAGPK(G)	494	505	1,071.5330	2	43.92	40.73	43.92	25.19	53.15
	(K)GPAGER(G)	506	511	585.284	1	5.97		5.97
	(K)GLTGSPGSPGPDGK(T)	539	552	1,225.5893	2	73.95	70.07	73.95	59.53	63.03
	(K)TGPPGPAGQDGRPGPPGPPGAR(G)	553	574	1,991.9871	3	26.44		26.44	42.93	39.5
	(R)GQAGVmGFPGPK(G)	575	586	1,160.5586	2	30.64	31.18	30.64	38.57	27.41
	(R)GVPGPPGAVGPAGK(D)	599	612	1,159.6291	2	32.71	24.01	32.71	28.63	29.32
	(K)DGEAGAQGPPGPAGPAGER(G)	613	631	1,689.7698	2	99.94	88.58	99.94	88.79	107.3
	(R)GVQGPPGPAGPR(G)	686	697	1,088.5684	2	65.06	49.32	65.06	53.37	54.24
	(K)GESGPSGPAGPTGAR(G)	782	796	1,296.5957	2	85.65	91.07	85.65	110.27	84.74
	(R)GSAGPPGATGFPGAAGR(V)	866	882	1,426.6927	2	82.18	77.59	82.18	94.51	65.8
	(R)VGPPGPSGNAGPPGPPGPAGK(E)	883	903	1,763.8844	2	25		25
	(K)GSPGADGPAGAPGTPGPQGIAGQR(G)	935	958	2,071.9932	2	17.9		17.9
	(R)GVVGLPGQR(G)	959	967	881.506	2	22.37		22.37
	(R)GFPGLPGPSGEPGK(Q)	971	984	1,296.6442	2	72.67	57.7	72.67	74.26	52.45
	(K)QGPSGASGER(G)	985	994	944.426	2				74.09	58.72
	(R)EGAPGAEGSPGR(D)	1015	1026	1,083.4854	2	75.02	62.67	75.02	58.48	84.25
	(K)GDRGETGPAGPPGAPGAPGAPGPVGPAGK(S)	1034	1062	2,448.1989	3				43.05
	(R)GETGPAGPPGAPGAPGAPGPVGPAGK(S)	1037	1062	2,120.0641	2	36.85		36.85	37.1	16.95
	(R)GPAGPQGPR(G)	1085	1093	835.426	2	67.89	69.79	67.89	62.67	73.57
	(R)GPPGSAGAPGK(D)	1142	1152	894.451	2	44.75	34.52	44.75	63.92
	(R)TGDAGPVGPPGPPGPPGPPGPPsAGFDFSFLPQPPQEK(A)	1171	1208	3,726.7458	3	58.02	39.44	58.02
	(R)ADDANVVR(D)	1218	1225	858.419	2	59.84	68.68	59.84	64.33	57.78
	(R)DRDLEVDTTLK(S)	1226	1236	1,303.6639	2	80.43	78.99	80.43	84.35	83.7
	(R)DLEVDTTLK(S)	1228	1236	1,032.5263	2	44.22	39.07	44.22	46.26	34.88
	(K)SLSQQIENIR(S)	1237	1246	1,186.6284	2	90.63	90.57	90.63	85.78	84.54
	(K)McHSDWK(S)	1264	1270	962.369	2	37.03	35.2	37.03	39.58	33.02
	(K)SGEYWIDPNQGcNLDAIK(V)	1271	1288	2,078.9273	2	152.1	122.64	152.1	108.44	112.98
	(K)VFcNMETGETcVYPTQPSVAQK(N)	1289	1310	2,545.1238	2	153.83	143.04	153.83	81.36	125.73
	(K)NWYISK(N)	1311	1316	809.4	2	26.69	22.84	26.69	20.64	29.49
	(R)HVWFGESMTDGFQFEYGGQGSDPADVAIQLTFLR(L)	1323	1356	3,804.7377	3	28.54		28.54	92.61	74.57
	(K)NSVAYMDQQTGNLK(K)	1372	1385	1,567.7246	2	125.36	96.81	125.36	116.86	96.52
	(K)NSVAYMDQQTGNLKK(A)	1372	1386	1,695.8131	2	108.47	107.78	108.47	73.57	103.9
	(K)KALLLQGSNEIEIR(A)	1386	1399	1,582.8897	3	86.49	52.72	86.49	71.66	73.75
	(K)ALLLQGSNEIEIR(A)	1387	1399	1,454.8040	2	110.12	113.51	110.12	117.67	117.81
	(R)AEGNSR(F)	1400	1405	632.286	1				18.49	17.18
	(R)FTYSVTVDGcTSHTGAWGK(T)	1406	1424	2,072.9165	2	142.8	127.95	142.8	143.2	128.31
	(K)TVIEYK(T)	1425	1430	751.409	2	33.83	33.78	33.83
	(R)LPIIDVAPLDVGAPDQEFGFDVGPVcFL(-)	1437	1464	2,999.4907	3	137.42	94.02	137.42	159.82	117.95
	* c: cysteine carbamidomethylation (+57 Da), n: asparagine deamidation (+1 Da), m: methionine oxidation (+16 Da), s: serine phosphorylation (+80 Da)
