# Supplementary material for: Bi‐allelic mutation in SEC16B alters collagen trafficking and increases ER stress
Source: EMBO Mol Med. 2023 Mar 14;15(4):e16834. doi: 10.15252/emmm.202216834 (PMC10086588; doi:10.15252/emmm.202216834)
Supplement: Supplementary file 4 — Table EV3 [file EMMM-15-e16834-s008.xlsx]

## Sheet: Tabelle1
Table EV3. List of the tested antibodies for SEC16B
	Anti-SEC16B antibodies
	SAB1408158	Sigma-Aldrich	Mouse pAb
	PA5-89978	Invitrogen	Rabbit pAb
	ab126988	Abcam	Rabbit pAb
	PA531838	Invitrogen	Rabbit pAb
	SAB3500433	Sigma-Aldrich	Rabbit pAb
