# Supplementary material for: Bi‐allelic mutation in SEC16B alters collagen trafficking and increases ER stress
Source: EMBO Mol Med. 2023 Mar 14;15(4):e16834. doi: 10.15252/emmm.202216834 (PMC10086588; doi:10.15252/emmm.202216834)
Supplement: Supplementary file 5 — Table EV4 [file EMMM-15-e16834-s001.xlsx]

## Sheet: Sheet1
Table EV4. Primer sequences used for sequence SEC16B
				Human SEC16B
			ID
				Start	end	seq	Product size
			F1 forward	20		AGAGGCTGCCCCAGACAC	404
			F1 reverse		423	TTGCCTTGGCACTCTTTCTT
			F2 forward	240		TCAGCCTGTGTCTGGAGTTG	499
			F2 reverse		738	CGGGGCATCTCTGATGTACT
			F3 forward	681		TGAGTCTGGTCTCAGCTCCA	490
			F3 reverse		1170	CATTAGCAGCTCAGCGATGT
			F4 forward	1380		GGCCATGAAGAACCACTTGT	440
			F4 reverse		1819	TCCTCTGGATTGCCTCAGTT
			F5 forward	1626		GTATCAGCGTGCGATTGTTGC	527
			F5 reverse		2152	CCCCAATGTCTCCTGCTACC
			F6 forward	2063		AAAGACGCAGTGGAGACAGG	430
			F6 reverse		2492	TGTGTCTGCAGCATTTCCTC
			F7 forward	2566		CCACAGACACCATTGGCTGC	463
			F7 reverse		3028	GCTCAAAGGAAACACTCTCTGGTCC
			F8 forward	2863		GGCCTCTCACTGACACCTTC	317
			F8 reverse		3179	CATGGCTGGGTGGGATAG
