# Supplementary material for: Bi‐allelic mutation in SEC16B alters collagen trafficking and increases ER stress
Source: EMBO Mol Med. 2023 Mar 14;15(4):e16834. doi: 10.15252/emmm.202216834 (PMC10086588; doi:10.15252/emmm.202216834)
Supplement: Supplementary file 6 — Source Data for Expanded View [file EMMM-15-e16834-s004.zip]

Archive with 16 entries (12 files):
- EV1/
- __MACOSX/._EV1
- EV1/.DS_Store
- __MACOSX/EV1/._.DS_Store
- EV1/1A/
- __MACOSX/EV1/._1A
- EV1/1B/
- __MACOSX/EV1/._1B
- EV1/1C/
- __MACOSX/EV1/._1C
- EV1/1A/EV_1A_Sec16B-WT009_S2.nd2
- __MACOSX/EV1/1A/._EV_1A_Sec16B-WT009_S2.nd2
- EV1/1B/EV_1B_Sec16B_FRAP_30112022_28092022.pzfx
- __MACOSX/EV1/1B/._EV_1B_Sec16B_FRAP_30112022_28092022.pzfx
- EV1/1C/EV_1C_Results_Sec16B_Frap_28092022_30112022.xlsx
- __MACOSX/EV1/1C/._EV_1C_Results_Sec16B_Frap_28092022_30112022.xlsx
