# Supplementary material for: Bi‐allelic mutation in SEC16B alters collagen trafficking and increases ER stress
Source: EMBO Mol Med. 2023 Mar 14;15(4):e16834. doi: 10.15252/emmm.202216834 (PMC10086588; doi:10.15252/emmm.202216834)
Supplement: Supplementary file 6 — Source Data for Expanded View [file EMMM-15-e16834-s004.zip › EV1/1C/EV_1C_Results_Sec16B_Frap_28092022_30112022.xlsx]

## Sheet: result
SEC16B_WT	#3	#5	#9	#13	#15	#17	#18	#1	#2	#3	#4	#6	#7	#10	#11	#13	#15	#17	#19	#22	#24
Half-time	3.74	4.278	5.203	4.157	1.746	3.169	2.297	1.979	5.305	4.865	2.929	5.527	2.068	3.091	5.259	2.112	4.117	4.048	3.339	2.18	2.715
Plateau	28.55	53.6	50.63	56.14	44.87	50.4	32.15	29.14	35.16	48.72	36.89	57.05	51.52	53.68	52.56	39.63	30.72	36.2	55.33	48.84	43.6
T vor bleach	100	100	100	100	100	100	100	100	100	100	100	100	100	100	100	100	100	100	100	100	100
T nach bleach	13.5429	28.2891	27.471	25.7963	23.664	20.2198	13.1396	13.5437	21.0251	29.9725	18.299	39.5991	27.9432	34.9862	32.0259	25.1151	15.5453	10.4637	32.8597	28.2959	20.2748
mobile Frakt	0.173578	0.352958	0.319307	0.408925	0.277798	0.378292	0.218862	0.180395	0.17898	0.267717	0.22755	0.288918	0.327197	0.287536	0.302087	0.193829	0.179678	0.28744	0.334676	0.286512	0.29257
SEC16_Mut1	#1	#2	#5	#6	#7	#8	#9	#10	#11	#12	#13	#1	#5	#11	#12	#13	#14	#15	#16	#17	#18	#24	#26	#28	#29
Half-time	2.987	2.019	1.507	3.261	4.211	2.104	5.573	2.748	2.835	2.762	3.005	4.111	1.508	3.32	5.68	1.936	4.164	4.458	4.734	1.976	5.131	1.674	4.772	3.697	2.616
Plateau	51.31	55.99	51.86	54.07	46.24	58.7	54.1	48.82	47.84	49.62	52.15	38.61	32.22	34.2	28.82	24.33	32.3	32.95	38.25	33.21	34.46	38.89	37.81	30.88	27.25
T vor bleach	100	100	100	100	100	100	100	100	100	100	100	100	100	100	100	100	100	100	100	100	100	100	100	100	100
T nach bleach	38.7343	39.1298	31.9041	31.9396	23.8097	30.8693	32.6302	26.7035	27.993	30.0426	29.6186	27.4052	20.4175	20.8081	17.9396	16.417	21.6892	17.4204	17.3923	20.8819	15.5228	27.9762	19.3266	18.4256	16.4847
mobile Frakt	0.205266	0.276986	0.293056	0.325158	0.294398	0.402581	0.318686	0.30174	0.275626	0.279847	0.320132	0.154347	0.148305	0.169107	0.13259	0.0946723	0.135496	0.188056	0.252491	0.155819	0.224169	0.151531	0.229113	0.152676	0.128902
	Half-time [MW]	Half-time [Stabw]	mobile Frakt [MW]	mobile Frakt [Stabw]	n
SEC16B WT	3.52971	1.24063	0.274515	0.0686302	21
SEC16B mutant	3.31156	1.28056	0.22443	0.0810625	25
				p value (halflife)	0.56135
				p value (mobile fraction)	0.0282106
