# Supplementary material for: Bi‐allelic mutation in SEC16B alters collagen trafficking and increases ER stress
Source: EMBO Mol Med. 2023 Mar 14;15(4):e16834. doi: 10.15252/emmm.202216834 (PMC10086588; doi:10.15252/emmm.202216834)
Supplement: Supplementary file 8 — Source Data for Figure 2 [file EMMM-15-e16834-s002.zip]

Archive with 20 entries (19 files):
- Figure2/
- __MACOSX/._Figure2
- Figure2/2I.tif
- __MACOSX/Figure2/._2I.tif
- Figure2/2H.tif
- __MACOSX/Figure2/._2H.tif
- Figure2/2A.tif
- __MACOSX/Figure2/._2A.tif
- Figure2/2C.tif
- __MACOSX/Figure2/._2C.tif
- Figure2/2B.tif
- __MACOSX/Figure2/._2B.tif
- Figure2/2F.tif
- __MACOSX/Figure2/._2F.tif
- Figure2/2G.tif
- __MACOSX/Figure2/._2G.tif
- Figure2/2E.tif
- __MACOSX/Figure2/._2E.tif
- Figure2/2D.tif
- __MACOSX/Figure2/._2D.tif
