# Supplementary material for: Bi‐allelic mutation in SEC16B alters collagen trafficking and increases ER stress
Source: EMBO Mol Med. 2023 Mar 14;15(4):e16834. doi: 10.15252/emmm.202216834 (PMC10086588; doi:10.15252/emmm.202216834)
Supplement: Supplementary file 9 — Source Data for Figure 4 [file EMMM-15-e16834-s014.zip]

Archive with 40 entries (33 files):
- Figure4/
- __MACOSX/._Figure4
- Figure4/.DS_Store
- __MACOSX/Figure4/._.DS_Store
- Figure4/4E/
- __MACOSX/Figure4/._4E
- Figure4/4B/
- __MACOSX/Figure4/._4B
- Figure4/4C/
- __MACOSX/Figure4/._4C
- Figure4/4D/
- __MACOSX/Figure4/._4D
- Figure4/4A/
- __MACOSX/Figure4/._4A
- Figure4/4F/
- __MACOSX/Figure4/._4F
- Figure4/4E/4E_COL1A2.TIF
- __MACOSX/Figure4/4E/._4E_COL1A2.TIF
- Figure4/4E/4E_COL1A1.TIF
- __MACOSX/Figure4/4E/._4E_COL1A1.TIF
- Figure4/4B/Figure4B.xlsx
- __MACOSX/Figure4/4B/._Figure4B.xlsx
- Figure4/4C/.DS_Store
- __MACOSX/Figure4/4C/._.DS_Store
- Figure4/4C/4C_CO1A2.TIF
- __MACOSX/Figure4/4C/._4C_CO1A2.TIF
- Figure4/4C/4C_COL1A1.TIF
- __MACOSX/Figure4/4C/._4C_COL1A1.TIF
- Figure4/4D/4D.xlsx
- __MACOSX/Figure4/4D/._4D.xlsx
- Figure4/4D/Figure4D.xlsx
- __MACOSX/Figure4/4D/._Figure4D.xlsx
- Figure4/4A/.DS_Store
- __MACOSX/Figure4/4A/._.DS_Store
- Figure4/4A/4A_control_proalpha1_red.tif
- __MACOSX/Figure4/4A/._4A_control_proalpha1_red.tif
- Figure4/4A/4A_SEC16B_mutant_proalpha1_red.tif
- __MACOSX/Figure4/4A/._4A_SEC16B_mutant_proalpha1_red.tif
- Figure4/4F/4F.xlsx
- __MACOSX/Figure4/4F/._4F.xlsx
