# Supplementary material for: Bi‐allelic mutation in SEC16B alters collagen trafficking and increases ER stress
Source: EMBO Mol Med. 2023 Mar 14;15(4):e16834. doi: 10.15252/emmm.202216834 (PMC10086588; doi:10.15252/emmm.202216834)
Supplement: Supplementary file 9 — Source Data for Figure 4 [file EMMM-15-e16834-s014.zip › Figure4/4B/Figure4B.xlsx]

## Sheet: Sheet1
Ahmed El-Gazzar OI Analysis KDEL_LF-39 200825
	KDEL_LF-39 (excluding nucleus)
Slides Stained 6-15-20	analysis run on area scanned 40x						pixels per cell (approximate)			KDEL intensity of pixels (FITC)			LF-39 intensity of pixels (650)
	ANALYSIS: 200719_CellNumber_ HighPlex FL v3.1.0	ANALYSIS: 200711 total (KDEL_LF-39)_Area Quant-FL v2.1.2	ANALYSIS: 200711 excl.nucl (KDEL_LF-39)_Area Quant-FL v2.1.2	total-nucleus						Average intensity			Average intensity
Cell type	Total cells	Total co-localized pixels (um2)	Co-localized pixes in nucleus	cytoplasmic co-localized pixels	Area analyzed (um2)	cells per area	approximate co-localized pixels per cell
GM01386	1506	330936	66922.3	264014	1399990912	1.07572e-06	0.284005			74.41			43.45
3149.3	1480	502413	110882	391531	1399990912	1.05715e-06	0.413907			76.89			44.64
