# Supplementary material for: Bi‐allelic mutation in SEC16B alters collagen trafficking and increases ER stress
Source: EMBO Mol Med. 2023 Mar 14;15(4):e16834. doi: 10.15252/emmm.202216834 (PMC10086588; doi:10.15252/emmm.202216834)
Supplement: Supplementary file 9 — Source Data for Figure 4 [file EMMM-15-e16834-s014.zip › Figure4/4D/4D.xlsx]

## Sheet: Tabelle1
Figure 4D	COL1A1 and COL1A2 in ER, Image quantif. (w/o image)
		Experiment 1	Experiment 2	Experiment 3	Mean	SD	SEM
COL1A1	Control	1	1	1	1	0	0
	SEC16B mutant	16.1472	31.8737	11.0307	19.6839	8.869	5.12052
COL1A2	Control	1	1	1	1	0	0
	SEC16B mutant	0.749642	1.33198	1.24107	1.10756	0.255797	0.147684
