# Supplementary material for: Bi‐allelic mutation in SEC16B alters collagen trafficking and increases ER stress
Source: EMBO Mol Med. 2023 Mar 14;15(4):e16834. doi: 10.15252/emmm.202216834 (PMC10086588; doi:10.15252/emmm.202216834)
Supplement: Supplementary file 9 — Source Data for Figure 4 [file EMMM-15-e16834-s014.zip › Figure4/4D/Figure4D.xlsx]

## Sheet: Sheet1
	Cont-T0	Cont-T20	Sec16B-T0	Sec16B-T20			Cont-T0	Cont-T20	Sec16B-T0	Sec16B-T20
							1.56695	3.00201	1.76893	2.14358
	1.2512	2.94201	3.52201	2.93885			1.08483	2.96226	0.791938	1.95102
	1.16275	2.69303	2.04729	3.42767
	2.69084	3.63465	1.75049	8.35568		T-test	0.00475652
	1.33459	3.12224	1.70551	0.456312
	1.50846	2.17587	3.25576	1.10158
	2.69819	3.97257	1.13876	3.20516
	1.27235	8.86401	2.69059	2.17165
	1.67402	5.4528	2.05603	1.70324
	1.41856	2.5405	1.65279	3.03034
	7.81076	3.28574	0.711419	2.79462
	0.312654	5.85283	1.73687	0.956175
	2.06999	1.9641	0.656057	1.72238
	1.76049	7.281	3.0709	1.32095
	1.19213	3.1039	1.98201	2.07696
	2.14143	2.2915	2.60414	6.27888
	1.38838	10.648	1.99697	2.52808
	1.42851	2.37925	1.75948	2.51854
	2.395	1.367	2.81969	4.90052
	1.61116	1.87506	1.76893	1.34282
	2.3305	1.40615	1.20132	1.76598
	2.49037	3.1852	1.99586	0.930886
	0.512496	2.44692	1.97166	4.71209
	1.17543	6.70891	2.2115	4.84149
	-1.90363	5.83517	3.62757	0.566037
	1.39596	1.4454	2.43417	2.1155
	1.88065	1.82643	1.08001	2.29647
	1.45101	1.5535	1.42973	4.23311
		3.30749	2.6657	1.22299
	2.79608	3.00371	2.8196	8.23766
	1.32374	7.58812	2.05774	2.89501
	1.18678	17.2581	1.66989	0.503449
	1.61931	3.68356	1.511	5.82047
	1.43924	2.01103	2.0191	0.40269
	1.21555	3.6759		0.700885
	1.33558	4.96468	2.35384	1.32268
	1.45377	2.98923	1.70775	2.75467
	1.18525	1.88268	1.85769	2.37558
	1.64319		1.69119	1.10512
	2.18694	1.36424	2.52567	2.03763
	1.84062	2.93864	0.734997	1.16003
	0.376569	4.70289	0.962085	4.71227
	1.72061	4.00928	1.75815	4.88354
	1.92316	9.61593	0.631377	0.571622
	2.06857	6.03801	1.52684	0.725248
	1.12125	2.09665	1.94842	6.2103
	2.14539	7.01522	1.77143	1.95723
	1.53021	2.53253	2.71634
	2.25365	6.61238	2.41031	5.0692
	1.37334	2.53149	1.84672	1.8395
	2.098	2.72462	1.26776	2.32692
	2.13821	3.30519	0.750319	2.00549
	1.74287	4.78213	0.742607	1.51866
	0.718143	6.75838	0.954978	1.39733
	0.773484	2.5427	1.82889	0.664898
	1.7558	1.3522	1.67641	4.54587
	1.73338	2.36436	2.94934	2.25856
	1.6037	1.32445	1.57938	3.77246
	1.26779	2.02969	1.58175	0.926218
	1.62278	3.00032	1.11912	7.06441
		2.42451	2.28019	1.916
		1.27381	2.01474	5.12759
		5.50806	1.18617	1.21466
		5.36752	0.978225	6.11811
		1.53096	1.96464	4.03409
		1.89165	1.93338	1.825
		1.68834	1.7293	1.47554
		7.27105	1.65112	3.09206
		16.1039	0.630729
		2.19965	2.01063
		3.26988	1.49132
		1.80837	0.210387
		6.65985	1.53804
		3.41483	2.67875
		6.99476	2.30956
		1.69948	5.07046
		0.667381	2.03793
		3.24255	1.33696
		5.50641	0.961144
		2.72315	2.46135
		4.84061	1.00871
		2.26291
