# Supplementary material for: Bi‐allelic mutation in SEC16B alters collagen trafficking and increases ER stress
Source: EMBO Mol Med. 2023 Mar 14;15(4):e16834. doi: 10.15252/emmm.202216834 (PMC10086588; doi:10.15252/emmm.202216834)
Supplement: Supplementary file 10 — Source Data for Figure 5 [file EMMM-15-e16834-s006.zip]

Archive with 26 entries (21 files):
- Figure5/
- __MACOSX/._Figure5
- Figure5/5A/
- __MACOSX/Figure5/._5A
- Figure5/.DS_Store
- __MACOSX/Figure5/._.DS_Store
- Figure5/5C/
- __MACOSX/Figure5/._5C
- Figure5/5D/
- __MACOSX/Figure5/._5D
- Figure5/5B/
- __MACOSX/Figure5/._5B
- Figure5/5A/5A_1503202-ERES-KO_0016.nd2
- __MACOSX/Figure5/5A/._5A_1503202-ERES-KO_0016.nd2
- Figure5/5A/5A_1503202-ERES-Pat_0012.nd2
- __MACOSX/Figure5/5A/._5A_1503202-ERES-Pat_0012.nd2
- Figure5/5C/5C_3103202-Fib-KO-T20_0002.nd2
- __MACOSX/Figure5/5C/._5C_3103202-Fib-KO-T20_0002.nd2
- Figure5/5C/5C_3103202-Fib-Pat-T20_0005.nd2
- __MACOSX/Figure5/5C/._5C_3103202-Fib-Pat-T20_0005.nd2
- Figure5/5C/5C_3103202-Fib-KO-T0.nd2
- __MACOSX/Figure5/5C/._5C_3103202-Fib-KO-T0.nd2
- Figure5/5D/5D.xlsx
- __MACOSX/Figure5/5D/._5D.xlsx
- Figure5/5B/5B.xlsx
- __MACOSX/Figure5/5B/._5B.xlsx
