# Supplementary material for: Bi‐allelic mutation in SEC16B alters collagen trafficking and increases ER stress
Source: EMBO Mol Med. 2023 Mar 14;15(4):e16834. doi: 10.15252/emmm.202216834 (PMC10086588; doi:10.15252/emmm.202216834)
Supplement: Supplementary file 10 — Source Data for Figure 5 [file EMMM-15-e16834-s006.zip › Figure5/5B/5B.xlsx]

## Sheet: sheet
Figure 5B	Man II staining, Image quantif. (w/o image)
	Control	Patient
	0.0543365	0.0649001
	0.0564688	0.0606706
	0.0556222	0.0639215
	0.0498686	0.0572216
Average	0.054074	0.0616785
Standard deviation	0.00293746	0.00347799
ttest		0.0103745
