# Supplementary material for: Bi‐allelic mutation in SEC16B alters collagen trafficking and increases ER stress
Source: EMBO Mol Med. 2023 Mar 14;15(4):e16834. doi: 10.15252/emmm.202216834 (PMC10086588; doi:10.15252/emmm.202216834)
Supplement: Supplementary file 11 — Source Data for Figure 6 [file EMMM-15-e16834-s013.zip]

Archive with 28 entries (22 files):
- Figure6/
- __MACOSX/._Figure6
- Figure6/6F/
- __MACOSX/Figure6/._6F
- Figure6/6A/
- __MACOSX/Figure6/._6A
- Figure6/.DS_Store
- __MACOSX/Figure6/._.DS_Store
- Figure6/6E/
- __MACOSX/Figure6/._6E
- Figure6/6D/
- __MACOSX/Figure6/._6D
- Figure6/6C/
- __MACOSX/Figure6/._6C
- Figure6/6F/6F.TIF
- __MACOSX/Figure6/6F/._6F.TIF
- Figure6/6A/6A_SEC16B_mutant.tif
- __MACOSX/Figure6/6A/._6A_SEC16B_mutant.tif
- Figure6/6A/6A_control.tif
- __MACOSX/Figure6/6A/._6A_control.tif
- Figure6/6E/6E_28042022~vinculin_2.scn
- __MACOSX/Figure6/6E/._6E_28042022~vinculin_2.scn
- Figure6/6E/6E_04052022~xbp1wh_2.scn
- __MACOSX/Figure6/6E/._6E_04052022~xbp1wh_2.scn
- Figure6/6D/6D.xlsx
- __MACOSX/Figure6/6D/._6D.xlsx
- Figure6/6C/6C_LC3B.TIF
- __MACOSX/Figure6/6C/._6C_LC3B.TIF
