# Supplementary material for: Bi‐allelic mutation in SEC16B alters collagen trafficking and increases ER stress
Source: EMBO Mol Med. 2023 Mar 14;15(4):e16834. doi: 10.15252/emmm.202216834 (PMC10086588; doi:10.15252/emmm.202216834)
Supplement: Supplementary file 11 — Source Data for Figure 6 [file EMMM-15-e16834-s013.zip › Figure6/6D/6D.xlsx]

## Sheet: Tabelle1
Figure 6D	LC3B, Blot quantif. (w/o blot)
		Experiment 1	Experiment 2	Experiment 3	Mean	SD	SEM
LC3B	Control	1	1	1	1	0	0
	SEC16B mutant	1.75612	1.9034	1.36882	1.67611	0.225453	0.130166
