# Supplementary material for: Bi‐allelic mutation in SEC16B alters collagen trafficking and increases ER stress
Source: EMBO Mol Med. 2023 Mar 14;15(4):e16834. doi: 10.15252/emmm.202216834 (PMC10086588; doi:10.15252/emmm.202216834)
Supplement: Supplementary file 12 — Source Data for Figure 7 [file EMMM-15-e16834-s007.zip]

Archive with 22 entries (17 files):
- Figure7/
- __MACOSX/._Figure7
- Figure7/.DS_Store
- __MACOSX/Figure7/._.DS_Store
- Figure7/7D/
- __MACOSX/Figure7/._7D
- Figure7/7C/
- __MACOSX/Figure7/._7C
- Figure7/7B/
- __MACOSX/Figure7/._7B
- Figure7/7E/
- __MACOSX/Figure7/._7E
- Figure7/7D/7D.TIF
- __MACOSX/Figure7/7D/._7D.TIF
- Figure7/7C/7C.xlsx
- __MACOSX/Figure7/7C/._7C.xlsx
- Figure7/7B/7B_empty_vector_proalpha1_red.tif
- __MACOSX/Figure7/7B/._7B_empty_vector_proalpha1_red.tif
- Figure7/7B/7B_TF_proalpha1_red.tif
- __MACOSX/Figure7/7B/._7B_TF_proalpha1_red.tif
- Figure7/7E/7E.xlsx
- __MACOSX/Figure7/7E/._7E.xlsx
