# Supplementary material for: Bi‐allelic mutation in SEC16B alters collagen trafficking and increases ER stress
Source: EMBO Mol Med. 2023 Mar 14;15(4):e16834. doi: 10.15252/emmm.202216834 (PMC10086588; doi:10.15252/emmm.202216834)
Supplement: Supplementary file 12 — Source Data for Figure 7 [file EMMM-15-e16834-s007.zip › Figure7/7C/7C.xlsx]

## Sheet: Sheet1
Analysis KDEL_LF-39 211103							All numbers come from the analysis labeled: TOTAL (except Co-localized pixels in nucleus, and Total cells)
SC2 TF	KDEL_LF-39
Slides Stained 10-18-21	analysis run on area scanned 40x						pixels per cell (approximate)			KDEL intensity of pixels (CY3)			LF-39 intensity of pixels (650)
	ANALYSIS: 211102_CellNumber_ HighPlex FL v3.1.0	ANALYSIS: 211102 total (KDEL_LF-39)_Area Quant-FL v2.1.2	ANALYSIS: 211102_excl.nucl (KDEL_LF-39)_Area Quant-FL v2.1.2	total-nucleus						KDEL_LF-39 Cy3 Average Intensity			KDEL_LF-39 Cy5 Average Intensity
Stain type	Total cells [column L]	Total co-localized pixels (um2) (KDEL_LF-39 Area (μm²)) [column AP]	Co-localized pixels in nucleus (um2)[column AP]	cytoplasmic co-localized pixels	Area analyzed (um2) [column L]	cells per area	approximate co-localized pixels per cell			[column AJ]			[column AS]
Antibodies	8073	241940	25230.2	216710	1400001024	5.76642e-06	1.24964			154.15			105.127
no abs	71662	0	0	0	1399991808	5.11874e-05	0			0			0
SC5 Empty	KDEL_LF-39
Slides Stained 10-18-21	analysis run on area scanned 40x						pixels per cell (approximate)			KDEL intensity of pixels (CY3)			LF-39 intensity of pixels (650)
	ANALYSIS: 211102_CellNumber_ HighPlex FL v3.1.0	ANALYSIS: 211102 total (KDEL_LF-39)_Area Quant-FL v2.1.2	ANALYSIS: 211102_excl.nucl (KDEL_LF-39)_Area Quant-FL v2.1.2	total-nucleus						KDEL_LF-39 Cy3 Average Intensity			KDEL_LF-39 Cy5 Average Intensity
Stain type	Total cells [column L]	Total co-localized pixels (um2) (KDEL_LF-39 Area (μm²)) [column AP]	Co-localized pixels in nucleus (um2)[column AP]	cytoplasmic co-localized pixels	Area analyzed (um2) [column L]	cells per area	approximate co-localized pixels per cell			[column AJ]			[column AS]
Antibodies	46488	713198	106176	607023	1399994496	3.32058e-05	20.1567			170.857			134.184
no abs	32926	1008.21	68.7199	939.495	1399996160	2.35186e-05	0.0220956			129.305			205.742
