# Supplementary material for: Bi‐allelic mutation in SEC16B alters collagen trafficking and increases ER stress
Source: EMBO Mol Med. 2023 Mar 14;15(4):e16834. doi: 10.15252/emmm.202216834 (PMC10086588; doi:10.15252/emmm.202216834)
Supplement: Supplementary file 12 — Source Data for Figure 7 [file EMMM-15-e16834-s007.zip › Figure7/7E/7E.xlsx]

## Sheet: Tabelle1
Figure 7E	LC3B, Blot quantif. (w/o blot)
		Experiment 1	Experiment 2	Experiment 3	Mean	SD	SEM
LC3B	Empty vector	1	1	1	1	0	0
	TF	0.458481	0.472327	0.375416	0.435408	0.0427958	0.0247082
