# Supplementary material for: Bi‐allelic mutation in SEC16B alters collagen trafficking and increases ER stress
Source: EMBO Mol Med. 2023 Mar 14;15(4):e16834. doi: 10.15252/emmm.202216834 (PMC10086588; doi:10.15252/emmm.202216834)
Supplement: Supplementary file 13 — Source Data for Figure 8 [file EMMM-15-e16834-s011.zip]

Archive with 30 entries (24 files):
- Figure8/
- __MACOSX/._Figure8
- Figure8/.DS_Store
- __MACOSX/Figure8/._.DS_Store
- Figure8/8A/
- __MACOSX/Figure8/._8A
- Figure8/8D/
- __MACOSX/Figure8/._8D
- Figure8/8C/
- __MACOSX/Figure8/._8C
- Figure8/8B/
- __MACOSX/Figure8/._8B
- Figure8/8E/
- __MACOSX/Figure8/._8E
- Figure8/8A/8A_flagSEc6Bmutant linz_0003.nd2
- __MACOSX/Figure8/8A/._8A_flagSEc6Bmutant linz_0003.nd2
- Figure8/8D/8D_siSEC16_Captured Spinning Diskmmm647Conf 6.nd2
- __MACOSX/Figure8/8D/._8D_siSEC16_Captured Spinning Diskmmm647Conf 6.nd2
- Figure8/8D/8D_sicontrol_Captured Spinning Diskmmm647Conf 1.nd2
- __MACOSX/Figure8/8D/._8D_sicontrol_Captured Spinning Diskmmm647Conf 1.nd2
- Figure8/8D/8D_siSEC16B_Captured Spinning DiskmmmGFP 6.nd2
- __MACOSX/Figure8/8D/._8D_siSEC16B_Captured Spinning DiskmmmGFP 6.nd2
- Figure8/8D/8D_siControl_Captured Spinning DiskmmmGFP 1.nd2
- __MACOSX/Figure8/8D/._8D_siControl_Captured Spinning DiskmmmGFP 1.nd2
- Figure8/8C/8C_KD effic.xlsx
- __MACOSX/Figure8/8C/._8C_KD effic.xlsx
- Figure8/8B/8B_14062022_Sec16_qPCR.xlsx
- __MACOSX/Figure8/8B/._8B_14062022_Sec16_qPCR.xlsx
- Figure8/8E/8E_Dataset_CTRL-B-KD_RUSH.xlsx
- __MACOSX/Figure8/8E/._8E_Dataset_CTRL-B-KD_RUSH.xlsx
