# Supplementary material for: Bi‐allelic mutation in SEC16B alters collagen trafficking and increases ER stress
Source: EMBO Mol Med. 2023 Mar 14;15(4):e16834. doi: 10.15252/emmm.202216834 (PMC10086588; doi:10.15252/emmm.202216834)
Supplement: Supplementary file 13 — Source Data for Figure 8 [file EMMM-15-e16834-s011.zip › Figure8/8C/8C_KD effic.xlsx]

## Sheet: Sheet1
CT-Values
Target	B-Actin	Sec16B
Ctrl	24.8146	30.646
Sec16B-KD	25.2416	33.7286
Calculations
	CTRL	B-KD
dCT	5.83143	8.48703
ddCT		2.6556
Fold-change		0.158703
Results
Sample	Fold_change
CTRL	1
B-KD	0.158703
