# Supplementary material for: Bi‐allelic mutation in SEC16B alters collagen trafficking and increases ER stress
Source: EMBO Mol Med. 2023 Mar 14;15(4):e16834. doi: 10.15252/emmm.202216834 (PMC10086588; doi:10.15252/emmm.202216834)
Supplement: Supplementary file 13 — Source Data for Figure 8 [file EMMM-15-e16834-s011.zip › Figure8/8B/8B_14062022_Sec16_qPCR.xlsx]

## Sheet: berechnet
Datum	Sample Name	Sec16A	Sec16B	B-Actin	MW Sec16A	MW Sec16B	MW Actin	ΔCt Sec16A	ΔCt Sec16B	ΔΔCt Sec16A	ΔΔCt Sec16B	2^-(ΔΔCt) Sec16A	2^-(ΔΔCt) Sec16B
08.06.2022/WH	KO1	29.4546		23.5337
	KO1	29.0283	29.6052	23.5519
	KO1	28.1323	29.1825	23.6089	28.8717	29.3938	23.5649	5.30687	5.82898	-2.15983e-08	-4.04012e-08	1	1
	Pat1	25.6372		22.3158
	Pat1	24.9943	29.5486	22.1643
	Pat1	25.162	29.7228	22.1819	25.2645	29.6357	22.2207	3.04381	7.41506	-2.26306	1.58608	4.80008	0.333075
2022-06-14	KO2	29.4988		26.7685
	KO2	29.9984	27.9344	26.9205
	KO2		28.104	26.9789	29.7486	28.0192	26.8893	2.85926	1.12989	2.0105e-08	4.92432e-08	1	1			WT	Mutant
	Pat2	27.8318	27.5642	23.846												1	0.333075
	Pat2	26.5008	27.6078	23.8519												1	0.182427
	Pat2	27.1465	27.466	24.1866	27.1597	27.546	23.9615	3.19818	3.5845	0.338916	2.45461	0.790635	0.182427			1	0.342807
2022-06-08	KO1		29.3599	21.8921												1	0.286103
	KO1		29.5401	21.9067												0	0.0899178
	KO1		28.3466	21.9824		29.0822	21.9271		7.15508		-0.00491539		1.00341
	Pat1		29.3036	20.8703
	Pat1		29.7966	20.8348
	Pat1			20.8318		29.5501	20.8456		8.70453		1.54453		0.342807
