# Supplementary material for: Bi‐allelic mutation in SEC16B alters collagen trafficking and increases ER stress
Source: EMBO Mol Med. 2023 Mar 14;15(4):e16834. doi: 10.15252/emmm.202216834 (PMC10086588; doi:10.15252/emmm.202216834)
Supplement: Supplementary file 13 — Source Data for Figure 8 [file EMMM-15-e16834-s011.zip › Figure8/8E/8E_Dataset_CTRL-B-KD_RUSH.xlsx]

## Sheet: Tabelle1
T0 (before biotin)	siControl-T15	siSec16B-T15
1.31516	3.35776	1.40293
1.04689	2.51802	1.86706
0.958542	2.4893	1.91037
0.969385	2.88605	2.14824
0.60414	3.18845	1.93508
0.882452	3.27241	3.19338		Significance:	9.00199e-07
	2.90926	2.271
	3.95279	2.54102
	3.26917	2.36559
	2.80737	2.0289
	3.40869	1.75012
	3.08014	2.6891
	1.81076	2.66691
	2.69044	2.97464
	2.23419	2.44992
	2.40427	1.60258
	2.87328	1.45475
	5.36912	2.68264
	3.16865	2.26543
	2.52976	3.07462
	3.04163	2.02243
	2.39684	1.42161
	3.13641	1.9854
	2.33565	1.63998
	2.77392	2.22476
	1.9722	1.66105
	4.41264	2.09948
		1.2848
		1.99842
		2.24139
		1.72068
		1.88427
		1.22467
		1.60103
		1.90219
		3.35546
		2.39587
